# Supplementary material for: Non-Bactericidal Antifouling Coating Inspired by the “Swinging Effect” of Coral Tentacles in Waves
Source: Biomimetics (Basel). 2025 Sep 10;10(9):606. doi: 10.3390/biomimetics10090606 (PMC12467940; doi:10.3390/biomimetics10090606)
Supplement: Supplementary file 1 [file biomimetics-10-00606-s001.zip]

Archive with 1 entries (1 files):
- biomimetics-3843456-supplementary.pdf
